# Supplementary material for: Lag effect of climatic variables on dengue burden in India
Source: Epidemiol Infect. 2019 Apr 3;147:e170. doi: 10.1017/S0950268819000608 (PMC6518529; doi:10.1017/S0950268819000608)
Supplement: Supplementary file 1 [file S0950268819000608sup001.zip]

Archive with 3 entries (3 files):
- Figure-S1.jpg
- Figure-S2.jpg
- Supporting_tables_S1-S2.docx
